# Supplementary material for: Anterior Foregut Microbiota of the Glassy-Winged Sharpshooter Explored Using Deep 16S rRNA Gene Sequencing from Individual Insects
Source: PLoS One. 2014 Sep 3;9(9):e106215. doi: 10.1371/journal.pone.0106215 (PMC4153580; doi:10.1371/journal.pone.0106215)
Supplement: Table S1 — OTU Table. Number of times each genera was detected in each of the 96 insects. (XLSX) [file pone.0106215.s001.xlsx]

## Sheet: Supp table 1
	C01, 1 Bak			C02, 2 Bak			C03, 3 Bak			C04, 4 Bak			C05, 5 Bak			C06, 6 Bak			C07, 7 Bak			C08, 8 Bak			C09, 9 Bak			C10, 10 Bak			C11, 11 Bak			C12, 12 Bak			D01, 13 Bak			D02, 14 Bak			D03, 15 Bak			D04, 16 Bak			D05, 17 Bak
Group	count	percent		count	percent		count	percent		count	percent		count	percent		count	percent		count	percent		count	percent		count	percent		count	percent		count	percent		count	percent		count	percent		count	percent		count	percent		count	percent		count
Wolbachia	197878	93.7686		307875	79.5952		86933	19.9876		95270	69.2843		119204	67.4017		92167	64.3975		107608	72.562		117931	77.0584		105136	79.0508		114510	84.6335		96149	72.5073		57031	58.3903		250173	96.1642		143643	68.5657		178864	53.4749		126495	64.7779		46905
Anoxybacillus	424	0.200921		7741	2.00129		23253	5.34633		2432	1.76865		2864	1.6194		7754	5.41776		1635	1.10251		1939	1.26698		1419	1.06693		2150	1.58905		2003	1.51049		2001	2.04869		219	0.0841815		3918	1.87019		8730	2.61001		4141	2.1206		3818
Novosphingobium	475	0.225089		3734	0.965354		8711	2.00283		1385	1.00723		1572	0.888859		1227	0.85731		536	0.361434		1168	0.763194		888	0.667679		661	0.48854		1085	0.818213		1131	1.15796		208	0.0799533		2447	1.16804		4137	1.23684		1476	0.755857		474
Enterobacteriaceae	221	0.104725		2094	0.541364		3758	0.864039		797	0.579611		910	0.514543		830	0.579925		773	0.521248		532	0.347619		539	0.405269		340	0.251292		689	0.519584		632	0.647064		132	0.0507396		1712	0.817195		4481	1.33968		5001	2.561		2183
Corynebacterium	97	0.0459655		582	0.150465		79803	18.3483		515	0.374529		679	0.383928		518	0.361929		391	0.263658		769	0.50248		550	0.41354		163	0.120472		451	0.340105		299	0.306127		25	0.00960977		307	0.146541		1453	0.434403		619	0.316989		504
Methylobacterium	160	0.0758193		2224	0.574973		2056	0.472715		795	0.578157		1027	0.580698		875	0.611367		379	0.255566		516	0.337165		432	0.324817		336	0.248335		901	0.679456		943	0.965476		66	0.0253698		2771	1.32269		1516	0.453238		1240	0.635002		146
Xylella	206	0.0976174		552	0.142709		1019	0.234288		595	0.432708		769	0.434817		603	0.421319		993	0.669598		477	0.311681		500	0.375945		388	0.286768		485	0.365745		259	0.265173		55	0.0211415		454	0.21671		2522	0.754002		889	0.455255		587
Caulobacter	333	0.157799		1803	0.466131		2629	0.60446		643	0.467616		939	0.53094		658	0.459748		598	0.403242		536	0.350233		357	0.268425		264	0.195121		516	0.389123		580	0.593824		147	0.0565054		924	0.441056		1581	0.472671		766	0.392267		142
Sphingomonas	75	0.0355403		1350	0.349017		906	0.208308		635	0.461798		786	0.444429		798	0.557566		324	0.218479		547	0.357421		257	0.193236		410	0.303028		637	0.48037		595	0.609182		43	0.0165288		1494	0.713137		1736	0.519011		820	0.419921		338
Agrobacterium	19	0.00900354		134	0.0346431		296	0.0680563		166	0.120722		187	0.105736		222	0.155112		153	0.103171		104	0.0679556		52	0.0390983		115	0.0849957		52	0.0392139		86	0.0880498		13	0.00499708		118	0.0563254		129	0.0385671		283	0.144924		12673
Luteimonas	0	0		119	0.0307652		125	0.02874		625	0.454526		1041	0.588615		834	0.58272		0	0		664	0.433871		370	0.2782		3	0.00221728		1485	1.11986		1310	1.34122		1	0.000384391		2959	1.41243		1	0.00029897		892	0.456792		13
Streptococcus	141	0.0668158		1139	0.294467		1179	0.271076		507	0.368711		588	0.332474		692	0.483504		386	0.260287		440	0.287505		218	0.163912		261	0.192903		512	0.386106		487	0.498608		24	0.00922538		1804	0.86111		1093	0.326774		752	0.385098		171
Propionibacterium	76	0.0360142		911	0.235522		1576	0.362354		431	0.313441		457	0.258402		530	0.370313		583	0.393127		381	0.248953		184	0.138348		274	0.202511		481	0.362729		407	0.416701		31	0.0119161		852	0.406688		3172	0.948332		639	0.327231		291
Ralstonia	91	0.0431222		403	0.104188		830	0.190834		612	0.445072		373	0.210906		338	0.236162		432	0.291305		120	0.0784104		145	0.109024		130	0.0960821		126	0.0950183		1056	1.08117		24	0.00922538		242	0.115515		816	0.243959		1429	0.731788		5736
novel acidobacteria	185	0.0876661		833	0.215356		2564	0.589515		369	0.268352		430	0.243136		346	0.241752		260	0.175323		377	0.246339		269	0.202259		343	0.253509		320	0.241316		294	0.301007		74	0.0284449		826	0.394278		2120	0.633816		420	0.215081		52
Lactococcus	18	0.00852967		2010	0.519647		1752	0.40282		246	0.178901		358	0.202425		276	0.192843		58	0.0391104		283	0.184918		207	0.155641		697	0.515148		265	0.19984		251	0.256983		32	0.0123005		518	0.247259		424	0.126763		305	0.15619		38
Methylobacillus	124	0.05876		356	0.092037		499	0.11473		471	0.342531		483	0.273103		377	0.263412		483	0.325696		237	0.154861		169	0.12707		81	0.0598665		206	0.155347		1957	2.00365		17	0.00653464		173	0.0825788		418	0.124969		859	0.439893		2507
Staphylococcus	66	0.0312755		370	0.0956564		28048	6.44879		150	0.109086		216	0.122133		195	0.136247		98	0.0660832		188	0.122843		127	0.0954902		18	0.0133037		165	0.124429		203	0.207839		14	0.00538147		850	0.405734		2435	0.727991		304	0.155678		68
Acinetobacter	40	0.0189548		569	0.147104		891	0.204859		203	0.14763		342	0.193378		275	0.192144		149	0.100473		258	0.168582		79	0.0593994		122	0.0901693		192	0.14479		135	0.138218		21	0.0080722		524	0.250123		8442	2.5239		659	0.337473		24
Rheinheimera	0	0		65	0.0168045		1	0.00022992		324	0.235626		378	0.213733		345	0.241053		0	0		374	0.244379		174	0.130829		0	0		555	0.418533		705	0.721804		1	0.000384391		2159	1.03056		0	0		538	0.275509		17
Pelomonas	21	0.00995129		67	0.0173216		270	0.0620784		341	0.247989		445	0.251617		345	0.241053		4	0.00269727		398	0.260061		135	0.101505		2	0.00147819		499	0.376303		634	0.649111		6	0.00230634		1456	0.694998		473	0.141413		431	0.220714		44
Stenotrophomonas	28	0.0132684		549	0.141933		721	0.165772		344	0.250171		427	0.241439		377	0.263412		31	0.0209039		312	0.203867		127	0.0954902		60	0.0443456		317	0.239054		310	0.317389		15	0.00576586		1150	0.548934		912	0.27266		526	0.269364		26
Paracoccus	23	0.010899		75	0.0193898		405	0.0931176		128	0.0930868		201	0.113652		151	0.105504		15	0.0101148		108	0.0705693		105	0.0789486		38	0.0280855		162	0.122166		79	0.0808829		4	0.00153756		115	0.0548934		11198	3.34786		128	0.0655486		34
Exiguobacterium	32	0.0151639		245	0.0633401		469	0.107832		191	0.138903		191	0.107997		200	0.139741		44	0.02967		98	0.0640351		122	0.0917307		20	0.0147819		207	0.156102		238	0.243673		20	0.00768781		694	0.33127		224	0.0669692		196	0.100371		20
Brevibacillus	27	0.0127945		673	0.173991		1631	0.374999		159	0.115631		165	0.0932962		442	0.308827		61	0.0411334		73	0.0476996		75	0.0563918		223	0.164818		90	0.0678702		143	0.146408		12	0.00461269		118	0.0563254		640	0.191341		263	0.134682		602
chloroplast	6781	3.21332		24941	6.44802		118440	27.2317		19345	14.0685		24741	13.9894		22772	15.9109		23479	15.8323		15863	10.3652		10573	7.94974		8405	6.21208		15355	11.5794		19814	20.2863		7870	3.02515		18535	8.84738		49442	14.7817		29219	14.963		15149
other	3487	1.65239		25387	6.56333		66168	15.2136		9827	7.1466		17082	9.65926		8975	6.27087		8825	5.95086		8348	5.45475		9789	7.36026		5287	3.90758		8701	6.56154		6092	6.2372		905	0.347869		18734	8.94237		47523	14.2079		15985	8.18588		8617
[truncated: 159 more columns]

## Sheet: taxonomy table
genus	family	order	class	phylum	kingdom
Wolbachia	Anaplasmataceae	Rickettsiales	Alphaproteobacteria	Proteobacteria	Bacteria
Anoxybacillus	Bacillaceae	Bacillales	Bacilli	Firmicutes	Bacteria
Novosphingobium	Sphingomonadaceae	Sphingomonadales	Alphaproteobacteria	Proteobacteria	Bacteria
(various)	Enterobacteriaceae	Enterobacteriales	Gammaproteobacteria	Proteobacteria	Bacteria
Corynebacterium	Corynebacteriaceae	Actinomycetales	Actinobacteria	Actinobacteria	Bacteria
Methylobacterium	Methylobacteriaceae	Rhizobiales	Alphaproteobacteria	Proteobacteria	Bacteria
Xylella	Xanthomonadaceae	Xanthomonadales	Gammaproteobacteria	Proteobacteria	Bacteria
Caulobacter	Caulobacteraceae	Caulobacterales	Alphaproteobacteria	Proteobacteria	Bacteria
Sphingomonas	Sphingomonadaceae	Sphingomonadales	Alphaproteobacteria	Proteobacteria	Bacteria
Agrobacterium	Rhizobiaceae	Rhizobiales	Alphaproteobacteria	Proteobacteria	Bacteria
Luteimonas	Xanthomonadaceae	Xanthomonadales	Gammaproteobacteria	Proteobacteria	Bacteria
Streptococcus	Streptococcaceae	Lactobacillales	Bacilli	Firmicutes	Bacteria
Propionibacterium	Propionibacteriaceae	Actinomycetales	Actinobacteria	Actinobacteria	Bacteria
Ralstonia	Burkholderiaceae	Burkholderiales	Betaproteobacteria	Proteobacteria	Bacteria
Novel Acidobacteria				Acidobacteria	Bacteria
Lactococcus	Streptococcaceae	Lactobacillales	Bacilli	Firmicutes	Bacteria
Methylobacillus	Methylophilaceae	Methylophilales	Betaproteobacteria	Proteobacteria	Bacteria
Staphylococcus	Staphylococcaceae	Bacillales	Bacilli	Firmicutes	Bacteria
Acinetobacter	Moraxellaceae	Pseudomonadales	Gammaproteobacteria	Proteobacteria	Bacteria
Rheinheimera	Chromatiaceae	Chromatiales	Gammaproteobacteria	Proteobacteria	Bacteria
Pelomonas	Comamonadaceae	Burkholderiales	Betaproteobacteria	Proteobacteria	Bacteria
Stenotrophomonas	Xanthomonadaceae	Xanthomonadales	Gammaproteobacteria	Proteobacteria	Bacteria
Paracoccus	Rhodobacteraceae	Rhodobacterales	Alphaproteobacteria	Proteobacteria	Bacteria
Exiguobacterium	Bacillales Family XII. Incertae Sedis	Bacillales	Bacilli	Firmicutes	Bacteria
Brevibacillus	Paenibacillaceae	Bacillales	Bacilli	Firmicutes	Bacteria
